# Supplementary material for: Neonatal and Long-Term Prognosis of Monochorionic Diamniotic Pregnancies Complicated by Selective Growth Restriction
Source: Children (Basel). 2022 May 11;9(5):708. doi: 10.3390/children9050708 (PMC9139785; doi:10.3390/children9050708)
Supplement: Supplementary file 1 [file children-09-00708-s001.zip]

Archive with 1 entries (1 files):
- children-1635628-supplementary.pdf
